# Supplementary material for: Trans-Activation of the Coactivator-Associated Arginine Methyltransferase 1 (Carm1) Gene by the Oncogene Product Tax of Human T-Cell Leukemia Virus Type 1
Source: Genes (Basel). 2024 May 27;15(6):698. doi: 10.3390/genes15060698 (PMC11202806; doi:10.3390/genes15060698)
Supplement: Supplementary file 1 [file genes-15-00698-s001.zip]

Archive with 12 entries (12 files):
- Supplementary Table S1
- __MACOSX/._Supplementary Table S1
- Supplementary Table S1.pdf
- __MACOSX/._Supplementary Table S1.pdf
- Supplementary Table S2
- __MACOSX/._Supplementary Table S2
- Supplementary Table S2.pdf
- __MACOSX/._Supplementary Table S2.pdf
- Supplementary Table S3
- __MACOSX/._Supplementary Table S3
- Supplementary Table S3.pdf
- __MACOSX/._Supplementary Table S3.pdf
